# Supplementary material for: Primary Extracranial Meningiomas of the Head and Neck
Source: Life (Basel). 2021 Sep 9;11(9):942. doi: 10.3390/life11090942 (PMC8468587; doi:10.3390/life11090942)
Supplement: Supplementary file 1 [file life-11-00942-s001.zip]

Archive with 1 entries (1 files):
- life-1318769-supplementary.pdf
